# Supplementary material for: Extracellular Vesicles Derived from MDA-MB-231 Cells Trigger Neutrophils to a Pro-Tumor Profile
Source: Cells. 2022 Jun 9;11(12):1875. doi: 10.3390/cells11121875 (PMC9221190; doi:10.3390/cells11121875)
Supplement: Supplementary file 1 [file cells-11-01875-s001.zip]

Archive with 1 entries (1 files):
- cells-1704373-supplementary.pdf
